# Supplementary material for: Potential Impacts of Climate Change on the Habitat Suitability of the Dominant Tree Species in Greece
Source: Plants (Basel). 2022 Jun 20;11(12):1616. doi: 10.3390/plants11121616 (PMC9228314; doi:10.3390/plants11121616)
Supplement: Supplementary file 1 [file plants-11-01616-s001.zip]

Archive with 77 entries (72 files):
- Supplementary File S1 habitat suitability present/
- Supplementary File S1 habitat suitability present/Abies_pr_cont.tif
- Supplementary File S1 habitat suitability present/Fsylva_pr_cont.tif
- Supplementary File S1 habitat suitability present/Pbrutia_pr_cont.tif
- Supplementary File S1 habitat suitability present/Phale_pr_cont.tif
- Supplementary File S1 habitat suitability present/Pnigra_pr_cont.tif
- Supplementary File S1 habitat suitability present/Qfrain_pr_cont.tif
- Supplementary File S1 habitat suitability present/Qilex_pr_cont.tif
- Supplementary File S1 habitat suitability present/Qpube_pr_cont.tif
- Supplementary File S2 habitat suitability SSP126 2041_2070/
- Supplementary File S2 habitat suitability SSP126 2041_2070/Abies_present.tif
- Supplementary File S2 habitat suitability SSP126 2041_2070/Abies_ssp126_2070.tif
- Supplementary File S2 habitat suitability SSP126 2041_2070/Fsylva_present.tif
- Supplementary File S2 habitat suitability SSP126 2041_2070/Fsylva_ssp126_2070.tif
- Supplementary File S2 habitat suitability SSP126 2041_2070/Pbrutia_present.tif
- Supplementary File S2 habitat suitability SSP126 2041_2070/Pbrutia_ssp126_2070.tif
- Supplementary File S2 habitat suitability SSP126 2041_2070/Phale_present.tif
- Supplementary File S2 habitat suitability SSP126 2041_2070/Phale_ssp126_2070.tif
- Supplementary File S2 habitat suitability SSP126 2041_2070/Pnigra_present.tif
- Supplementary File S2 habitat suitability SSP126 2041_2070/Pnigra_ssp126_2070.tif
- Supplementary File S2 habitat suitability SSP126 2041_2070/Qfrain_present.tif
- Supplementary File S2 habitat suitability SSP126 2041_2070/Qfrain_ssp126_2070.tif
- Supplementary File S2 habitat suitability SSP126 2041_2070/Qilex_present.tif
- Supplementary File S2 habitat suitability SSP126 2041_2070/Qilex_ssp126_2070.tif
- Supplementary File S2 habitat suitability SSP126 2041_2070/Qpube_present.tif
- Supplementary File S2 habitat suitability SSP126 2041_2070/Qpube_ssp126_2070.tif
- Supplementary File S3 habitat suitability SSP585 2041_2070/
- Supplementary File S3 habitat suitability SSP585 2041_2070/Abies_present.tif
- Supplementary File S3 habitat suitability SSP585 2041_2070/Abies_ssp585_2070.tif
- Supplementary File S3 habitat suitability SSP585 2041_2070/Fsylva_present.tif
- Supplementary File S3 habitat suitability SSP585 2041_2070/Fsylva_ssp585_2070.tif
- Supplementary File S3 habitat suitability SSP585 2041_2070/Pbrutia_present.tif
- Supplementary File S3 habitat suitability SSP585 2041_2070/Pbrutia_ssp585_2070.tif
- Supplementary File S3 habitat suitability SSP585 2041_2070/Phale_present.tif
- Supplementary File S3 habitat suitability SSP585 2041_2070/Phale_ssp585_2070.tif
- Supplementary File S3 habitat suitability SSP585 2041_2070/Pnigra_present.tif
- Supplementary File S3 habitat suitability SSP585 2041_2070/Pnigra_ssp585_2070.tif
- Supplementary File S3 habitat suitability SSP585 2041_2070/Qfrain_present.tif
- Supplementary File S3 habitat suitability SSP585 2041_2070/Qfrain_ssp585_2070.tif
- Supplementary File S3 habitat suitability SSP585 2041_2070/Qilex_present.tif
- Supplementary File S3 habitat suitability SSP585 2041_2070/Qilex_ssp585_2070.tif
- Supplementary File S3 habitat suitability SSP585 2041_2070/Qpube_present.tif
- Supplementary File S3 habitat suitability SSP585 2041_2070/Qpube_ssp585_2070.tif
- Supplementary File S4 habitat suitability SSP126 2071_2100/
- Supplementary File S4 habitat suitability SSP126 2071_2100/Abies_present.tif
- Supplementary File S4 habitat suitability SSP126 2071_2100/Abies_ssp126_2100.tif
- Supplementary File S4 habitat suitability SSP126 2071_2100/Fsylva_present.tif
- Supplementary File S4 habitat suitability SSP126 2071_2100/Fsylva_ssp126_2100.tif
- Supplementary File S4 habitat suitability SSP126 2071_2100/Pbrutia_present.tif
- Supplementary File S4 habitat suitability SSP126 2071_2100/Pbrutia_ssp126_2100.tif
- Supplementary File S4 habitat suitability SSP126 2071_2100/Phale_present.tif
- Supplementary File S4 habitat suitability SSP126 2071_2100/Phale_ssp126_2100.tif
- Supplementary File S4 habitat suitability SSP126 2071_2100/Pnigra_present.tif
- Supplementary File S4 habitat suitability SSP126 2071_2100/Pnigra_ssp126_2100.tif
- Supplementary File S4 habitat suitability SSP126 2071_2100/Qfrain_present.tif
- Supplementary File S4 habitat suitability SSP126 2071_2100/Qfrain_ssp126_2100.tif
- Supplementary File S4 habitat suitability SSP126 2071_2100/Qilex_present.tif
- Supplementary File S4 habitat suitability SSP126 2071_2100/Qilex_ssp126_2100.tif
- Supplementary File S4 habitat suitability SSP126 2071_2100/Qpube_present.tif
- Supplementary File S4 habitat suitability SSP126 2071_2100/Qpube_ssp126_2100.tif
- Supplementary File S5 habitat suitability SSP585 2071_2100/
- Supplementary File S5 habitat suitability SSP585 2071_2100/Abies_present.tif
- Supplementary File S5 habitat suitability SSP585 2071_2100/Abies_ssp585_2100.tif
- Supplementary File S5 habitat suitability SSP585 2071_2100/Fsylva_present.tif
- Supplementary File S5 habitat suitability SSP585 2071_2100/Fsylva_ssp585_2100.tif
- Supplementary File S5 habitat suitability SSP585 2071_2100/Pbrutia_present.tif
- Supplementary File S5 habitat suitability SSP585 2071_2100/Pbrutia_ssp585_2100.tif
- Supplementary File S5 habitat suitability SSP585 2071_2100/Phale_present.tif
- Supplementary File S5 habitat suitability SSP585 2071_2100/Phale_ssp585_2100.tif
- Supplementary File S5 habitat suitability SSP585 2071_2100/Pnigra_present.tif
- Supplementary File S5 habitat suitability SSP585 2071_2100/Pnigra_ssp585_2100.tif
- Supplementary File S5 habitat suitability SSP585 2071_2100/Qfrain_present.tif
- Supplementary File S5 habitat suitability SSP585 2071_2100/Qfrain_ssp585_2100.tif
- Supplementary File S5 habitat suitability SSP585 2071_2100/Qilex_present.tif
- Supplementary File S5 habitat suitability SSP585 2071_2100/Qilex_ssp585_2100.tif
- Supplementary File S5 habitat suitability SSP585 2071_2100/Qpube_present.tif
- Supplementary File S5 habitat suitability SSP585 2071_2100/Qpube_ssp585_2100.tif
